# Supplementary material for: Parasite Detection in Visceral Leishmaniasis Samples by Dye-Based qPCR Using New Gene Targets of Leishmania infantum and Crithidia
Source: Trop Med Infect Dis. 2023 Aug 8;8(8):405. doi: 10.3390/tropicalmed8080405 (PMC10457869; doi:10.3390/tropicalmed8080405)
Supplement: Supplementary file 1 [file tropicalmed-08-00405-s001.zip]

Archive with 2 entries (2 files):
- tropicalmed-2509720 - Supplemental-Figures_Takamyia-et-al-NTT2.pdf
- tropicalmed-2509720 - Supplemental-Tables_Takamyia-et-al-NTT-SRM_v10.pdf
